# Supplementary material for: 2-Amino­benzimidazolium hydrogen sulfate
Source: Acta Crystallogr Sect E Struct Rep Online. 2008 Dec 13;65(Pt 1):o115. doi: 10.1107/S1600536808041706 (PMC2968037; doi:10.1107/S1600536808041706)
Supplement: Supplementary file 2 [file e-65-0o115-Isup2.hkl]

# 
# h,k,l, Fc-squared, Fo-squared, sigma(Fo-squared) and status flag 
# 
data_I
_shelx_title ' 1 in P2(1)/c' 
_shelx_refln_list_code          4 
_shelx_F_calc_maximum      211.03 
_exptl_crystal_F_000       480.00 
_reflns_d_resolution_high  0.8255 
 
loop_ 
 _symmetry_equiv_pos_as_xyz 
 'x, y, z' 
 '-x, y+1/2, -z+1/2' 
 '-x, -y, -z' 
 'x, -y-1/2, z-1/2' 
 
_cell_length_a    10.8552 
_cell_length_b    13.0487 
_cell_length_c     7.0822 
_cell_angle_alpha  90.000 
_cell_angle_beta   99.025 
_cell_angle_gamma  90.000 
 
_shelx_F_squared_multiplier     1.000 
 
loop_ 
 _refln_index_h 
 _refln_index_k 
 _refln_index_l 
 _refln_F_squared_calc 
 _refln_F_squared_meas 
 _refln_F_squared_sigma 
 _refln_observed_status 
   2   0   0    10490.58     8793.29    670.47 o 
   3   0   0     2497.89     2287.75     89.61 o 
   4   0   0     2834.30     2682.04     77.51 o 
   5   0   0       24.95       24.81      2.30 o 
   6   0   0      806.28      856.72     23.42 o 
   7   0   0       21.58       25.42      2.91 o 
   8   0   0      154.72      140.66      7.91 o 
   9   0   0       30.40       32.15      3.86 o 
  10   0   0      776.46      757.68     18.24 o 
  11   0   0       63.48       65.74      7.30 o 
   1   1   0       34.80       23.10      1.19 o 
   2   1   0     1737.05     1712.20     44.90 o 
   3   1   0     3119.43     2826.16     59.42 o 
   4   1   0      239.74      200.75      9.07 o 
   5   1   0      696.28      685.64     13.63 o 
   6   1   0      708.76      710.93     10.17 o 
   7   1   0      719.62      709.47     13.37 o 
   8   1   0       40.61       38.81      2.67 o 
   9   1   0      485.13      470.99      8.34 o 
  10   1   0      613.87      602.66     11.99 o 
  11   1   0        8.88        6.79      3.08 o 
  12   1   0       77.10       89.39     12.58 o 
   0   2   0    12577.57    12797.75    341.61 o 
   1   2   0       18.78       19.17      0.98 o 
   2   2   0      560.37      600.93      9.81 o 
   3   2   0     2872.90     2905.65     56.68 o 
   4   2   0      240.73      236.97      5.79 o 
   5   2   0       13.19       14.69      1.41 o 
   6   2   0      189.32      163.66      4.10 o 
   7   2   0       40.63       45.80      3.99 o 
   8   2   0       90.15       81.32      3.83 o 
   9   2   0       75.57       67.79      3.56 o 
  10   2   0       59.79       34.30     18.18 o 
  11   2   0       12.99        9.06      3.43 o 
  12   2   0       27.96       28.41      5.07 o 
   1   3   0     1700.40     1801.72     29.94 o 
   2   3   0      460.82      470.18      6.23 o 
   3   3   0       75.15       82.56      2.98 o 
   4   3   0      621.49      660.36     15.23 o 
   5   3   0      294.80      302.37      8.85 o 
   6   3   0      443.39      487.92      7.67 o 
   7   3   0      180.96      191.11      5.34 o 
   8   3   0      391.05      377.43      8.57 o 
   9   3   0      232.72      232.40      9.18 o 
  10   3   0        2.22        0.46      2.35 o 
  11   3   0        5.98        5.53      3.21 o 
  12   3   0       14.49       18.48      4.44 o 
   0   4   0     8744.28     8851.83    222.85 o 
   1   4   0      781.07      798.78     14.27 o 
   2   4   0     1187.58     1063.62     24.81 o 
   3   4   0      103.43      155.25      4.34 o 
   4   4   0     2620.38     2772.71     28.71 o 
   5   4   0      326.08      330.75      6.13 o 
   6   4   0      126.07      123.84      4.17 o 
   7   4   0      371.51      395.07     11.22 o 
   8   4   0       40.08       40.91      3.64 o 
   9   4   0        0.02        0.77      2.08 o 
  10   4   0      238.87      238.32     10.19 o 
  11   4   0       71.08       69.07      6.61 o 
  12   4   0       47.90       43.53      5.99 o 
   1   5   0      760.37      686.28     21.47 o 
   2   5   0      310.24      378.36      6.31 o 
   3   5   0       57.79       43.47      2.52 o 
   4   5   0        7.83        3.41      1.35 o 
   5   5   0       13.19       14.90      1.90 o 
   6   5   0       16.72       15.67      2.03 o 
   7   5   0      122.57      123.05      5.83 o 
   8   5   0        5.98        6.30      2.68 o 
   9   5   0      756.25      741.46     21.40 o 
  10   5   0        1.72        1.06      2.46 o 
  11   5   0      153.07      167.54      9.45 o 
  12   5   0       60.75       69.86      8.86 o 
   0   6   0      483.29      625.45     12.12 o 
   1   6   0      203.06      210.71     17.22 o 
   2   6   0      112.86      100.08      3.71 o 
   3   6   0      461.03      513.51     10.62 o 
   4   6   0      352.34      376.57      8.55 o 
   5   6   0       81.92       86.89      4.95 o 
   6   6   0      227.24      215.74      6.82 o 
   7   6   0      311.00      325.29     10.57 o 
   8   6   0       23.83       30.97      4.35 o 
   9   6   0       99.88      100.19      7.00 o 
  10   6   0       24.05       30.37      5.79 o 
  11   6   0       11.42        5.28      4.68 o 
  12   6   0      128.77      161.75     12.64 o 
   1   7   0      118.44      130.96      4.48 o 
   2   7   0     1108.44     1271.87     22.49 o 
   3   7   0       42.40       37.68      2.75 o 
   4   7   0      122.28      133.38      4.79 o 
   5   7   0       16.06       14.60      2.81 o 
   6   7   0        0.00        0.67      2.23 o 
   7   7   0        0.01        0.00      2.13 o 
   8   7   0      204.84      208.97     11.56 o 
   9   7   0        6.72        7.99      3.86 o 
  10   7   0       69.49       65.87      8.12 o 
  11   7   0       22.97       21.14      8.78 o 
   0   8   0      799.41      875.63     16.68 o 
   1   8   0      600.83      588.73      9.75 o 
   2   8   0      138.47      144.05      5.02 o 
   3   8   0      244.98      237.41      6.45 o 
   4   8   0        3.54        0.43      1.58 o 
   5   8   0      676.32      727.60     15.82 o 
   6   8   0      218.30      232.60     13.68 o 
   7   8   0       20.04       17.18      4.57 o 
   8   8   0      290.87      287.46     13.91 o 
   9   8   0        0.80        3.30      3.47 o 
  10   8   0       86.46       72.56      8.88 o 
  11   8   0       24.93       21.66      6.14 o 
   1   9   0      923.88      956.82     13.18 o 
   2   9   0       59.54       47.31      9.38 o 
   3   9   0      251.08      268.68      9.15 o 
   4   9   0      905.19      893.37     16.73 o 
   5   9   0      138.73      149.44      9.48 o 
   6   9   0      167.95      161.51     14.11 o 
   7   9   0      353.28      363.45     23.19 o 
   8   9   0       17.36       16.92      5.17 o 
   9   9   0      133.88      155.43     11.45 o 
  10   9   0       24.67       20.57      6.13 o 
   0  10   0      199.08      197.71      9.26 o 
   1  10   0       21.85       24.95      2.93 o 
   2  10   0      654.49      661.08     18.31 o 
   3  10   0      738.36      776.34     16.06 o 
   4  10   0        0.14        1.02      2.27 o 
   5  10   0      328.71      337.04     14.16 o 
   6  10   0      221.43      237.04     12.47 o 
   7  10   0       64.27       67.58      7.96 o 
   8  10   0      169.47      167.52     11.71 o 
   9  10   0        2.69        0.00      3.81 o 
  10  10   0       42.95       39.15      8.00 o 
   1  11   0      744.60      730.42     17.13 o 
   2  11   0       12.45       12.40      3.24 o 
   3  11   0      400.69      380.30     13.54 o 
   4  11   0       57.34       50.47      6.58 o 
   5  11   0       15.95       17.24      4.91 o 
   6  11   0       37.56       35.38      6.45 o 
   7  11   0       82.83       80.76      8.90 o 
   8  11   0       54.68       39.45      7.48 o 
   9  11   0       10.78       21.13      6.58 o 
   0  12   0      107.95       92.91     10.67 o 
   1  12   0        3.30        2.83      2.52 o 
   2  12   0        0.08        1.03      2.32 o 
   3  12   0        1.77        0.46      2.91 o 
   4  12   0       33.54       35.40      6.22 o 
   5  12   0      152.16      151.31     14.39 o 
   6  12   0       35.51       42.47      7.24 o 
   7  12   0       27.26       24.00      6.14 o 
   8  12   0        9.05       15.44      5.65 o 
   1  13   0       13.02       18.37      4.11 o 
   2  13   0        0.02        0.00      2.49 o 
   3  13   0       10.85        9.77     14.53 o 
   4  13   0       98.09      109.12     15.72 o 
   5  13   0        0.20        0.41      3.52 o 
   6  13   0       14.73       19.76      7.96 o 
   7  13   0       16.03       14.88      9.48 o 
   0  14   0      142.30      160.61     16.70 o 
   1  14   0        3.21        5.28      4.00 o 
   2  14   0      403.88      405.81     21.70 o 
   3  14   0       45.49       44.39      7.21 o 
   4  14   0       32.87       29.06      6.52 o 
   5  14   0       91.01       98.68     10.19 o 
   6  14   0        0.05        0.00      3.99 o 
   1  15   0       65.91       62.64     12.64 o 
   2  15   0       35.22       42.83     11.23 o 
   3  15   0       53.70       60.49      8.54 o 
   4  15   0        9.01       10.87      5.46 o 
 -13   1   1       12.39        8.20      5.04 o 
 -12   1   1       37.85       33.21      6.57 o 
 -11   1   1       86.09       73.89     11.21 o 
 -10   1   1       41.70       37.32      3.43 o 
  -9   1   1      372.86      365.24      8.76 o 
  -8   1   1        7.79        6.65      1.46 o 
  -7   1   1      202.91      185.42      6.68 o 
  -6   1   1       36.78       33.81      3.16 o 
  -5   1   1        2.30        2.98      0.87 o 
  -4   1   1      317.58      262.95      8.95 o 
  -3   1   1      485.24      501.70      7.93 o 
  -2   1   1     2732.22     2633.82     46.27 o 
  -1   1   1     1582.39     1542.01     82.48 o 
   0   1   1      637.92      533.75     89.02 o 
   1   1   1    10860.38    10550.82    244.11 o 
   2   1   1        0.32        0.82      0.51 o 
   3   1   1       39.33       25.11      2.27 o 
   4   1   1      400.83      481.02     18.49 o 
   5   1   1      927.17      950.11     31.29 o 
   6   1   1      135.43      139.48      5.61 o 
   7   1   1        0.98        1.40      1.06 o 
   8   1   1       15.92       16.77      2.08 o 
   9   1   1       37.22       39.32      3.76 o 
  10   1   1       12.46       11.22      3.31 o 
  11   1   1      121.99       88.23     54.82 o 
  12   1   1       18.38       13.94      7.67 o 
 -13   2   1       13.73        4.15      3.92 o 
 -12   2   1        0.65        2.17      3.75 o 
 -11   2   1      102.99      117.31      7.67 o 
 -10   2   1       18.52       16.79      3.16 o 
  -9   2   1       48.52       54.38      4.21 o 
  -8   2   1      569.89      550.16      9.18 o 
  -7   2   1      283.58      277.72      6.14 o 
  -6   2   1        5.06        4.80      1.09 o 
  -5   2   1        1.58        0.25      0.91 o 
  -4   2   1      659.48      633.34     12.34 o 
  -3   2   1     2368.35     2285.59     44.46 o 
  -2   2   1     7094.18     6549.51    178.96 o 
  -1   2   1     3316.97     3425.05     79.28 o 
   0   2   1     2055.60     2030.27     31.33 o 
   1   2   1      223.66      230.25      7.13 o 
   2   2   1     4234.21     3816.68    241.44 o 
   3   2   1       18.94       13.23      1.22 o 
   4   2   1      339.81      299.27      6.25 o 
   5   2   1      156.98      182.68      3.81 o 
   6   2   1      170.24      183.52      4.47 o 
   7   2   1      309.32      306.30      5.86 o 
   8   2   1      793.57      751.19     18.33 o 
   9   2   1        1.59        1.22      1.92 o 
  10   2   1      590.14      606.96     13.08 o 
  11   2   1       58.91       61.44      7.67 o 
  12   2   1       52.43       72.91     12.98 o 
 -12   3   1       70.77       59.38      8.03 o 
 -11   3   1      213.23      207.00     12.25 o 
 -10   3   1      234.28      230.14      9.68 o 
  -9   3   1      306.67      311.08     10.53 o 
  -8   3   1       15.50       11.80      2.89 o 
  -7   3   1      506.85      480.47      8.84 o 
  -6   3   1        0.03        0.35      1.01 o 
  -5   3   1      256.58      248.13      5.29 o 
  -4   3   1       11.91        6.64      1.13 o 
  -3   3   1       79.57       73.56      3.53 o 
  -2   3   1     1494.60     1417.24     13.17 o 
  -1   3   1     2054.64     2053.28     39.53 o 
   0   3   1      699.35      694.47     11.69 o 
   1   3   1     6578.84     6543.81    143.26 o 
   2   3   1      138.34      142.35      3.20 o 
   3   3   1     1607.60     1522.55     45.90 o 
   4   3   1      316.38      291.21      8.01 o 
   5   3   1      765.58      718.81     25.29 o 
   6   3   1      178.97      173.89     11.75 o 
   7   3   1       63.22       56.85      3.89 o 
   8   3   1      251.43      255.40      7.86 o 
   9   3   1       26.32       30.87      3.65 o 
  10   3   1        7.95        8.47      3.20 o 
  11   3   1      220.08      241.82     10.70 o 
  12   3   1        8.47        4.50      6.21 o 
 -12   4   1       35.90       38.61      7.20 o 
 -11   4   1        1.48        0.31      3.36 o 
 -10   4   1       89.65       87.79      8.32 o 
  -9   4   1        0.58        0.31      1.96 o 
  -8   4   1      599.23      605.49     13.86 o 
  -7   4   1      501.70      479.37     11.70 o 
  -6   4   1      712.13      683.48     13.09 o 
  -5   4   1      220.90      221.22      5.12 o 
  -4   4   1      163.81      165.33      7.73 o 
  -3   4   1      508.53      574.47      9.82 o 
  -2   4   1       17.23       18.78      2.07 o 
  -1   4   1     1324.82     1591.47     23.76 o 
   0   4   1      691.58      673.67     14.98 o 
   1   4   1      648.39      729.22     16.96 o 
   2   4   1     3849.10     4088.34     61.12 o 
   3   4   1        2.27        2.03      0.91 o 
   4   4   1      830.01      868.86     25.16 o 
   5   4   1     1057.82     1000.64     26.33 o 
   6   4   1      140.47      141.78      5.48 o 
   7   4   1        4.82        9.66      2.18 o 
   8   4   1       71.00       61.51     13.20 o 
   9   4   1       24.33       17.88      3.68 o 
  10   4   1       21.23       18.48      4.10 o 
  11   4   1        7.55        5.08      3.25 o 
  12   4   1        5.11        6.34      5.08 o 
 -12   5   1       19.93       17.38      5.87 o 
 -11   5   1        3.01        3.23      3.73 o 
 -10   5   1       51.60       55.74      7.31 o 
  -9   5   1      358.12      364.47     11.79 o 
  -8   5   1       70.40       70.38      5.51 o 
  -7   5   1      120.09      129.82      6.65 o 
  -6   5   1      177.53      199.22      9.43 o 
  -5   5   1        0.01        0.64      1.42 o 
  -4   5   1      406.06      406.97      6.16 o 
  -3   5   1     1524.40     1646.93     31.03 o 
  -2   5   1      899.67      914.22     30.59 o 
  -1   5   1       73.20       76.84      3.07 o 
   0   5   1      294.73      298.07      5.40 o 
   1   5   1     2377.91     2767.78     52.49 o 
   2   5   1        0.08        0.37      0.70 o 
   3   5   1       22.77       18.09      1.37 o 
   4   5   1     1161.18     1245.99     30.40 o 
   5   5   1      458.93      492.58     11.06 o 
   6   5   1       72.18       72.95      4.32 o 
   7   5   1      292.12      289.01      8.29 o 
   8   5   1      115.73      113.89      8.71 o 
   9   5   1        3.14        5.19      2.77 o 
  10   5   1        8.64        6.39      3.11 o 
  11   5   1        0.21        2.34      2.98 o 
 -12   6   1        0.32        2.56      4.21 o 
 -11   6   1       77.54       78.52      9.06 o 
 -10   6   1        4.65        3.74      3.50 o 
  -9   6   1      337.56      318.55     14.30 o 
  -8   6   1       26.39       24.64      3.98 o 
  -7   6   1       20.59       21.56      3.61 o 
  -6   6   1        0.48        1.83      2.03 o 
  -5   6   1       26.50       31.42      3.55 o 
  -4   6   1        8.86       13.39      2.11 o 
  -3   6   1      367.36      378.27      7.63 o 
  -2   6   1     1868.78     2075.53     39.20 o 
  -1   6   1       25.22       34.01      2.41 o 
   0   6   1      141.83      116.23      8.29 o 
   1   6   1       13.41       17.93      1.75 o 
   2   6   1       67.09       45.96      2.28 o 
   3   6   1      571.74      623.61     14.46 o 
   4   6   1       31.23       26.05      2.54 o 
   5   6   1      127.40      146.53      6.65 o 
   6   6   1       33.62       33.33      3.33 o 
   7   6   1      817.16      806.14     29.53 o 
   8   6   1      438.46      418.08     30.09 o 
   9   6   1      114.93      122.30      7.76 o 
  10   6   1      195.47      197.72     10.16 o 
  11   6   1       22.05       19.40      4.92 o 
 -11   7   1      158.96      161.50     11.89 o 
 -10   7   1       17.89       21.58      5.53 o 
  -9   7   1      499.58      491.98     18.11 o 
  -8   7   1       19.29       19.43      4.66 o 
  -7   7   1     1035.17     1036.44     18.94 o 
  -6   7   1       53.04       52.81      4.80 o 
  -5   7   1      420.42      424.47      9.25 o 
  -4   7   1      185.37      192.46      6.10 o 
  -3   7   1       50.23       58.68      3.57 o 
  -2   7   1      281.99      288.59      9.24 o 
  -1   7   1      322.80      321.72      7.46 o 
   0   7   1      323.64      340.81     12.26 o 
   1   7   1     3370.03     3569.13     56.32 o 
   2   7   1       34.08       30.03      2.30 o 
   3   7   1     2091.99     2154.75     57.23 o 
   4   7   1      554.87      564.98     13.39 o 
   5   7   1      450.51      471.70     12.07 o 
   6   7   1       56.40       60.86      5.13 o 
   7   7   1       59.59       64.93      5.66 o 
   8   7   1        2.05        2.66      2.73 o 
   9   7   1        2.65        5.06      3.14 o 
  10   7   1       92.84       92.37      7.78 o 
  11   7   1       93.98      108.67      8.91 o 
 -11   8   1        6.56        9.70      4.89 o 
 -10   8   1       55.47       67.07     14.70 o 
  -9   8   1      216.38      208.53     14.56 o 
  -8   8   1      143.71      143.80     10.18 o 
  -7   8   1      366.03      374.43     14.86 o 
  -6   8   1      725.37      746.70     16.08 o 
  -5   8   1      383.54      388.64      9.27 o 
  -4   8   1       81.65       83.83      4.46 o 
  -3   8   1       47.73       48.63      4.40 o 
  -2   8   1      935.64     1040.56     21.98 o 
  -1   8   1      534.59      614.65     10.15 o 
   0   8   1       32.60       23.26      4.11 o 
   1   8   1      105.54      117.29      4.43 o 
   2   8   1      478.38      482.22     13.86 o 
   3   8   1        7.03        6.47      2.16 o 
   4   8   1      889.49      910.62     42.18 o 
   5   8   1      808.67      831.75     32.23 o 
   6   8   1        2.97        2.32      2.32 o 
   7   8   1      408.81      396.09     12.80 o 
   8   8   1       11.92        6.25      3.02 o 
   9   8   1       25.00       25.76      4.78 o 
  10   8   1       57.19       63.24      7.13 o 
 -10   9   1        0.13        0.16      3.43 o 
  -9   9   1       31.36       28.40      6.63 o 
  -8   9   1      103.30      100.32      9.76 o 
  -7   9   1        1.66        0.86      2.60 o 
  -6   9   1       12.04       13.43      3.39 o 
  -5   9   1        5.36        4.99      2.44 o 
  -4   9   1       10.26       13.20      2.38 o 
  -3   9   1       10.90        9.24      3.10 o 
  -2   9   1        0.76        0.00      1.30 o 
  -1   9   1        3.21        2.73      1.46 o 
   0   9   1        0.13        1.24      1.36 o 
   1   9   1      491.75      504.14     11.32 o 
   2   9   1       31.52       34.18      3.82 o 
   3   9   1      195.02      200.33      8.70 o 
   4   9   1      207.13      201.69     11.60 o 
   5   9   1       57.72       60.22     10.41 o 
   6   9   1      292.69      289.69     27.43 o 
   7   9   1       19.43       14.92      4.45 o 
   8   9   1       20.32       15.15      4.99 o 
   9   9   1        0.23        0.00      3.33 o 
  10   9   1        4.94        3.62      4.51 o 
 -10  10   1       16.34       13.53      5.94 o 
  -9  10   1        0.08        0.57      3.59 o 
  -8  10   1       48.56       40.30      7.06 o 
  -7  10   1        0.49        0.00      3.11 o 
  -6  10   1        0.80        1.81      2.43 o 
  -5  10   1      173.46      165.04      8.26 o 
  -4  10   1      114.54      127.05      7.04 o 
  -3  10   1       12.00       18.11      2.87 o 
  -2  10   1      210.01      193.90      6.80 o 
  -1  10   1      168.90      159.93      6.04 o 
   0  10   1      241.93      264.99      7.51 o 
   1  10   1       27.56       21.88      3.87 o 
   2  10   1      583.82      640.56     16.64 o 
   3  10   1      896.90      835.47     21.25 o 
   4  10   1       22.37       18.65      4.61 o 
   5  10   1      344.73      333.09     15.46 o 
   6  10   1        4.29        3.74      3.65 o 
   7  10   1        4.89        1.18      3.41 o 
   8  10   1        0.95        2.69      3.47 o 
   9  10   1       14.76       14.74      5.50 o 
  -9  11   1       16.98       20.31      6.12 o 
  -8  11   1       90.51      101.93     10.09 o 
  -7  11   1      316.59      350.43     16.10 o 
  -6  11   1      203.69      180.73     11.49 o 
  -5  11   1      347.65      331.64     11.92 o 
  -4  11   1      635.49      629.16     15.69 o 
  -3  11   1      267.36      306.06     11.34 o 
  -2  11   1      351.75      353.61      9.49 o 
  -1  11   1      204.21      218.20      7.73 o 
   0  11   1      460.21      442.79     12.48 o 
   1  11   1        6.83        5.75      3.41 o 
   2  11   1       62.12       60.94      6.96 o 
   3  11   1      840.98      831.23     31.52 o 
   4  11   1       35.87       45.61      6.50 o 
   5  11   1      126.68      124.53     12.47 o 
   6  11   1      265.42      287.83     24.58 o 
   7  11   1       32.13       24.74      6.35 o 
   8  11   1       87.71       91.76     12.53 o 
  -8  12   1       60.95       57.76      8.67 o 
  -7  12   1       29.25       23.28      6.09 o 
  -6  12   1      148.00      161.75     11.41 o 
  -5  12   1        3.21        5.65      3.70 o 
  -4  12   1        0.26        0.00      2.00 o 
  -3  12   1       16.41       22.18      4.19 o 
  -2  12   1       15.05        7.36      2.95 o 
  -1  12   1        0.45        0.00      2.11 o 
   0  12   1      659.16      670.81     24.81 o 
   1  12   1        6.35        3.45      3.23 o 
   2  12   1      709.01      720.71     42.69 o 
   3  12   1      274.07      245.21     13.06 o 
   4  12   1      133.84      130.06     10.15 o 
   5  12   1      447.25      433.52     37.70 o 
   6  12   1        4.89        9.46      4.35 o 
   7  12   1        4.41        2.01      4.23 o 
   8  12   1        7.91        9.16      5.35 o 
  -7  13   1       20.14       30.83      7.08 o 
  -6  13   1       36.69       37.66      7.05 o 
  -5  13   1       40.06       37.50      6.85 o 
  -4  13   1      195.50      185.58     18.03 o 
  -3  13   1       22.57       15.42      3.96 o 
  -2  13   1      229.32      208.77     12.76 o 
  -1  13   1      146.42      140.97     15.46 o 
   0  13   1      137.91      125.61      7.87 o 
   1  13   1       66.72       72.43      8.15 o 
   2  13   1      100.29       85.08     18.26 o 
   3  13   1      225.99      216.70     30.08 o 
   4  13   1        4.80        2.65      3.70 o 
   5  13   1        7.69        6.98      4.37 o 
   6  13   1        3.05        4.22      4.19 o 
  -6  14   1        3.89        5.64      4.90 o 
  -5  14   1       13.10       11.28      5.20 o 
  -4  14   1        0.00        4.17      3.75 o 
  -3  14   1        0.50        0.55      4.71 o 
  -2  14   1        5.20        1.59      3.82 o 
  -1  14   1       65.21       47.87      7.57 o 
   0  14   1       52.81       36.68     10.10 o 
   1  14   1        0.22        0.00      3.51 o 
   2  14   1        0.01        0.00      3.32 o 
   3  14   1        4.87        7.92      4.75 o 
   4  14   1        0.07        1.99      5.42 o 
   5  14   1       19.91       18.14      5.94 o 
  -4  15   1      131.66      152.20     17.72 o 
  -3  15   1       12.36       10.38      7.45 o 
  -2  15   1       56.84       55.41      8.59 o 
  -1  15   1       12.78       16.03      8.30 o 
   0  15   1       43.17       38.66     11.06 o 
   1  15   1       22.63       22.46      9.31 o 
   2  15   1       16.71       21.59      6.14 o 
   3  15   1       75.68       78.39      9.49 o 
 -13   0   2       13.87       17.55      8.58 o 
 -12   0   2      129.91      131.26     15.18 o 
 -11   0   2      425.26      428.21     20.09 o 
 -10   0   2      295.70      271.28     13.35 o 
  -9   0   2       24.40       22.73      4.59 o 
  -8   0   2     1266.27     1155.84     51.13 o 
  -7   0   2        3.68        2.40      2.20 o 
  -6   0   2     3097.31     2835.40    164.02 o 
  -5   0   2      637.32      647.58     41.51 o 
  -4   0   2     2599.19     2688.19     39.50 o 
  -3   0   2      434.89      395.76     14.28 o 
  -2   0   2    44531.84    39383.81    206.71 o 
  -1   0   2     5459.12     3956.67     38.60 o 
   0   0   2      490.71      554.16     13.21 o 
   1   0   2      356.79      316.17      7.76 o 
   2   0   2     1016.58      946.53     12.42 o 
   3   0   2      273.77      316.84      8.92 o 
   4   0   2       39.13       25.16      2.28 o 
   5   0   2      983.00     1041.23     76.42 o 
   6   0   2      154.64      153.68      9.25 o 
   7   0   2      435.73      421.61     20.67 o 
   8   0   2       41.68       44.87      6.15 o 
   9   0   2        2.31        4.80      4.63 o 
  10   0   2       29.54       33.41      9.20 o 
  11   0   2        0.29        4.23      6.60 o 
  12   0   2      161.11      109.03     15.24 o 
 -13   1   2       10.94       13.04      4.59 o 
 -12   1   2       16.55        6.23      3.58 o 
 -11   1   2       15.51       12.62      3.80 o 
 -10   1   2        0.50        1.33      2.30 o 
  -9   1   2       42.19       34.03      4.45 o 
  -8   1   2      319.40      336.94     10.57 o 
  -7   1   2        2.45        3.31      1.92 o 
  -6   1   2      298.83      286.34     11.50 o 
  -5   1   2     1258.08     1173.15     32.98 o 
  -4   1   2        5.37        1.04      1.25 o 
  -3   1   2      264.62      242.15      6.45 o 
  -2   1   2      900.20      781.95     13.05 o 
  -1   1   2    17991.65    16544.77    573.12 o 
   0   1   2     1324.44     1394.36     35.69 o 
   1   1   2      513.82      527.03      5.63 o 
   2   1   2        2.18        2.14      0.76 o 
   3   1   2     4418.66     4515.64     80.45 o 
   4   1   2      193.58      220.83      5.47 o 
   5   1   2     2784.21     2990.76    109.31 o 
   6   1   2      377.74      357.92     14.15 o 
   7   1   2      175.17      182.85      7.15 o 
   8   1   2     1337.95     1388.16     86.85 o 
   9   1   2      639.81      610.02     42.08 o 
  10   1   2       48.73       20.76     18.62 o 
  11   1   2      108.19       94.11     24.15 o 
  12   1   2        0.00        1.34      4.97 o 
 -13   2   2        7.96        2.19      4.70 o 
 -12   2   2        5.65        4.45      3.44 o 
 -11   2   2       65.47       61.35      8.43 o 
 -10   2   2        3.13        2.72      2.40 o 
  -9   2   2       74.87       68.88      5.78 o 
  -8   2   2       11.62       11.54      2.90 o 
  -7   2   2        9.67       11.25      2.66 o 
  -6   2   2       49.20       46.49      4.01 o 
  -5   2   2      527.79      505.46     22.32 o 
  -4   2   2        0.20        0.00      1.08 o 
  -3   2   2      171.65      167.73      5.43 o 
  -2   2   2     3171.77     2875.94    252.48 o 
  -1   2   2       71.14       63.97      3.78 o 
   0   2   2      162.96      171.49      3.78 o 
   1   2   2     2356.87     2306.76    112.29 o 
   2   2   2     3486.63     3713.06     57.56 o 
   3   2   2       70.90       75.65      2.90 o 
   4   2   2      663.02      683.77     16.78 o 
   5   2   2      638.58      732.37     19.64 o 
   6   2   2       49.20       46.21      2.89 o 
   7   2   2       69.71       64.00      4.71 o 
   8   2   2       32.70       24.77      4.77 o 
   9   2   2       20.90       17.15      3.91 o 
  10   2   2        3.60        3.20      3.10 o 
  11   2   2        0.02        0.20      4.27 o 
  12   2   2       20.43       19.86      9.88 o 
 -12   3   2       39.62       41.59      6.06 o 
 -11   3   2        0.03        0.33      2.49 o 
 -10   3   2      223.86      219.25      9.98 o 
  -9   3   2      196.90      192.39     10.85 o 
  -8   3   2      228.78      236.66     11.09 o 
  -7   3   2       95.93       88.95      5.64 o 
  -6   3   2      440.25      404.58     10.50 o 
  -5   3   2        4.51        2.73      1.41 o 
  -4   3   2       16.57       17.67      2.47 o 
  -3   3   2      379.26      384.11     13.11 o 
  -2   3   2     1281.42     1231.54     35.71 o 
  -1   3   2      252.16      225.45      4.08 o 
   0   3   2       46.74       56.50      2.37 o 
   1   3   2       52.85       45.63      1.95 o 
   2   3   2       64.36       76.49      4.78 o 
   3   3   2       41.20       50.29      3.44 o 
   4   3   2      339.02      393.00      8.50 o 
   5   3   2       18.87       25.84      4.50 o 
   6   3   2        6.47        5.29      1.83 o 
   7   3   2       62.85       69.99      4.54 o 
   8   3   2       19.04       16.42      3.02 o 
   9   3   2       81.46       75.64      5.31 o 
  10   3   2        1.46        1.01      3.00 o 
  11   3   2        0.08        0.00      5.53 o 
 -12   4   2       10.82       14.59      6.77 o 
 -11   4   2       99.75      103.42      7.88 o 
 -10   4   2      346.96      349.37     17.48 o 
  -9   4   2       83.15       93.17      6.61 o 
  -8   4   2      547.27      479.18     49.74 o 
  -7   4   2      100.22      111.07      7.50 o 
  -6   4   2     1438.81     1390.08     32.27 o 
  -5   4   2      102.09      104.83      5.71 o 
  -4   4   2      810.87      775.17     13.07 o 
  -3   4   2      192.55      173.89     10.18 o 
  -2   4   2      174.33      170.55      6.10 o 
  -1   4   2      900.11      812.57     23.32 o 
   0   4   2     1486.94     1535.08     34.74 o 
   1   4   2      433.07      549.54     20.61 o 
   2   4   2      161.15      200.31      7.50 o 
   3   4   2      138.04      137.86      5.60 o 
   4   4   2      124.69       96.89     16.27 o 
   5   4   2      121.44      117.09     24.37 o 
   6   4   2      186.98      193.22      7.16 o 
   7   4   2      231.87      219.01     10.51 o 
   8   4   2       38.65       35.72      3.95 o 
   9   4   2       84.41       90.65      5.78 o 
  10   4   2       19.17       17.79      4.30 o 
  11   4   2        0.54        0.76      4.03 o 
 -12   5   2       48.56       43.71      7.89 o 
 -11   5   2        3.52        7.04      3.89 o 
 -10   5   2       60.95       65.20      6.38 o 
  -9   5   2      150.35      153.66      8.31 o 
  -8   5   2       10.58       11.20      3.17 o 
  -7   5   2      601.68      566.48     22.44 o 
  -6   5   2       14.57       18.53      3.60 o 
  -5   5   2       15.17       10.18      2.40 o 
  -4   5   2      494.31      489.86     14.71 o 
  -3   5   2       65.61       55.53     20.70 o 
  -2   5   2       96.74       85.61      3.66 o 
  -1   5   2     1208.97     1322.54     44.14 o 
   0   5   2      140.10      173.04      8.31 o 
   1   5   2     2191.39     2213.50     79.80 o 
   2   5   2      162.02      203.16      4.64 o 
   3   5   2     2917.10     2995.75     48.46 o 
   4   5   2      154.61      171.50      6.83 o 
   5   5   2      442.62      467.53     14.77 o 
   6   5   2      328.48      343.92     13.02 o 
   7   5   2      491.43      499.55     22.96 o 
   8   5   2       95.55       93.33      7.73 o 
   9   5   2        1.75        2.65      2.93 o 
  10   5   2       50.46       59.81      6.39 o 
  11   5   2       41.10       47.34      8.15 o 
 -12   6   2       12.68       15.21      5.81 o 
 -11   6   2       40.21       45.58      7.77 o 
 -10   6   2      114.20      126.13      9.14 o 
  -9   6   2      486.25      517.46     14.99 o 
  -8   6   2      106.79      105.47      6.93 o 
  -7   6   2       32.19       36.89      4.50 o 
  -6   6   2      478.25      490.16     12.55 o 
  -5   6   2       11.15       12.88      2.67 o 
  -4   6   2       22.16       25.07      3.22 o 
  -3   6   2       75.65       73.92      6.82 o 
  -2   6   2     1223.51     1243.27     61.85 o 
  -1   6   2      200.57      219.59      7.91 o 
   0   6   2      821.56      892.05     28.34 o 
   1   6   2      593.21      656.67     28.04 o 
   2   6   2      898.96      923.60     32.07 o 
   3   6   2       20.92       20.90      3.01 o 
   4   6   2      737.70      737.64     14.40 o 
   5   6   2       25.42       22.49      3.43 o 
   6   6   2       91.08      101.10      8.20 o 
   7   6   2      342.02      317.53     10.60 o 
   8   6   2        4.59        5.21      2.59 o 
   9   6   2        6.18        6.51      3.29 o 
  10   6   2        6.12        1.99      3.04 o 
  11   6   2        1.61        1.59      3.54 o 
 -11   7   2        2.10        1.88      3.99 o 
 -10   7   2       46.82       36.22      6.73 o 
  -9   7   2        2.68        0.64      2.59 o 
  -8   7   2        0.02        0.00      2.61 o 
  -7   7   2       85.65       82.22      7.36 o 
  -6   7   2        5.14        3.09      2.15 o 
  -5   7   2       20.00       21.40      2.93 o 
  -4   7   2      354.65      383.03      9.29 o 
  -3   7   2      381.70      399.32     10.13 o 
  -2   7   2      594.49      602.32     20.68 o 
  -1   7   2        0.02        1.85      1.25 o 
   0   7   2      200.84      231.34      7.93 o 
   1   7   2        4.78        5.48      1.24 o 
   2   7   2      263.59      314.39      9.36 o 
   3   7   2       29.35       29.16      3.56 o 
   4   7   2       24.51       27.11      3.68 o 
   5   7   2       25.40       20.82      3.47 o 
   6   7   2       31.37       37.01      4.60 o 
   7   7   2       34.11       34.32      4.13 o 
   8   7   2      117.95      117.34      8.44 o 
   9   7   2      117.56      122.05      9.92 o 
  10   7   2       24.76       21.97      5.13 o 
 -11   8   2       57.54       60.56      8.85 o 
 -10   8   2        9.34        6.02      4.44 o 
  -9   8   2       20.59       22.62      5.52 o 
  -8   8   2        7.53        6.99      3.09 o 
  -7   8   2      168.70      173.12      9.05 o 
  -6   8   2      116.02      124.62      6.10 o 
  -5   8   2        5.93        6.14      2.13 o 
  -4   8   2      112.95      101.38      5.06 o 
  -3   8   2        3.64        5.13      1.69 o 
  -2   8   2       60.35       54.30      5.79 o 
  -1   8   2      779.50      739.96     29.00 o 
   0   8   2      242.08      239.44      6.94 o 
   1   8   2      153.06      139.18      5.41 o 
   2   8   2      612.44      649.22     25.41 o 
   3   8   2       54.44       58.14      6.92 o 
   4   8   2      764.12      741.86     33.21 o 
   5   8   2      118.01      125.50      8.45 o 
   6   8   2      253.84      253.13     10.33 o 
   7   8   2      199.53      188.08      9.97 o 
   8   8   2       10.74        8.85      3.24 o 
   9   8   2       20.39       17.72      5.48 o 
  10   8   2       27.02       34.10      6.00 o 
 -10   9   2       14.98       13.63      5.40 o 
  -9   9   2       24.37       31.39      6.44 o 
  -8   9   2      115.94      114.65      9.24 o 
  -7   9   2      201.98      214.17      9.94 o 
  -6   9   2       46.42       40.24      4.91 o 
  -5   9   2      310.29      304.98      9.63 o 
  -4   9   2       93.72       83.01     24.83 o 
  -3   9   2       62.20       53.40      4.03 o 
  -2   9   2      243.62      241.30      8.50 o 
  -1   9   2        3.68        3.14      1.53 o 
   0   9   2      252.65      258.38      9.81 o 
   1   9   2      904.14      946.27     42.04 o 
   2   9   2      193.02      182.61     10.12 o 
   3   9   2     1819.26     1889.95     60.92 o 
   4   9   2      173.87      188.01      8.66 o 
   5   9   2      531.75      556.51     21.73 o 
   6   9   2      311.82      312.32     12.10 o 
   7   9   2       36.93       40.65      5.43 o 
   8   9   2      216.70      227.30     11.05 o 
   9   9   2        0.36        0.71      3.83 o 
 -10  10   2        0.72        0.19      4.03 o 
  -9  10   2      185.77      191.52     17.47 o 
  -8  10   2       81.09       80.23      8.74 o 
  -7  10   2       69.99       73.17      6.78 o 
  -6  10   2      191.32      196.70     11.19 o 
  -5  10   2        3.03        0.00      1.96 o 
  -4  10   2      102.25       97.22      5.56 o 
  -3  10   2       14.50       13.60      2.75 o 
  -2  10   2       35.65       43.63      3.82 o 
  -1  10   2      203.33      206.78      7.87 o 
   0  10   2      118.73      113.94      8.38 o 
   1  10   2      934.27      928.77     22.91 o 
   2  10   2     1401.78     1282.49     29.49 o 
   3  10   2        3.88        2.61      3.08 o 
   4  10   2      933.67      960.37     81.18 o 
   5  10   2       80.08       87.78      6.85 o 
   6  10   2       96.05      110.86      7.65 o 
   7  10   2        2.92        4.85      3.09 o 
   8  10   2        2.87        0.56      3.06 o 
   9  10   2       56.89       72.39      7.88 o 
  -9  11   2        0.23        0.36      3.62 o 
  -8  11   2       21.70       18.29      5.48 o 
  -7  11   2       66.64       72.91      6.99 o 
  -6  11   2       31.83       23.83      4.56 o 
  -5  11   2      304.15      292.17     11.46 o 
  -4  11   2       22.41       19.36      3.37 o 
  -3  11   2      168.26      163.46      7.00 o 
  -2  11   2        9.64       10.45      2.60 o 
  -1  11   2      101.68       98.21      6.56 o 
   0  11   2      125.47      106.92      8.75 o 
   1  11   2        7.01        8.75      3.92 o 
   2  11   2        7.95        5.46      3.23 o 
   3  11   2       36.91       37.09      6.32 o 
   4  11   2        9.38       10.70      4.27 o 
   5  11   2      127.28      129.04     19.19 o 
   6  11   2       99.52      105.68     10.07 o 
   7  11   2        0.02        0.00      3.37 o 
   8  11   2        4.03        3.92      4.30 o 
  -8  12   2        2.77        6.45      4.56 o 
  -7  12   2       34.95       34.29      6.88 o 
  -6  12   2       32.40       32.09      5.29 o 
  -5  12   2       54.92       35.74     21.22 o 
  -4  12   2        0.12        2.42      3.04 o 
  -3  12   2        0.00        0.00      2.15 o 
  -2  12   2       31.53       30.40      4.72 o 
  -1  12   2        2.61        5.37      3.00 o 
   0  12   2        1.52        5.47      3.85 o 
   1  12   2        0.85        0.00      3.13 o 
   2  12   2        8.41        3.77      3.41 o 
   3  12   2        2.08        2.64      3.41 o 
   4  12   2       13.41       13.62      4.87 o 
   5  12   2        1.43        3.60      3.99 o 
   6  12   2        7.33        6.49      4.58 o 
   7  12   2        3.86        5.49      4.85 o 
  -7  13   2       92.99       95.74     10.15 o 
  -6  13   2       26.90       26.51      6.40 o 
  -5  13   2       17.31       21.79      4.72 o 
  -4  13   2      111.37      126.68      8.38 o 
  -3  13   2       45.07       35.30      6.84 o 
  -2  13   2       40.50       43.68      5.52 o 
  -1  13   2        4.23        8.93      4.58 o 
   0  13   2       33.75       15.97     20.15 o 
   1  13   2      213.33      213.21     12.96 o 
   2  13   2       13.53        9.97      4.55 o 
   3  13   2      161.84      182.47     24.18 o 
   4  13   2       99.26       89.94      9.75 o 
   5  13   2       12.22       13.90      6.74 o 
   6  13   2       40.54       44.98      8.33 o 
  -5  14   2       45.64       59.48      9.54 o 
  -4  14   2      122.79      117.81     11.06 o 
  -3  14   2      158.70      171.20     12.60 o 
  -2  14   2        0.04        0.00      5.70 o 
  -1  14   2       47.24       52.60      7.77 o 
   0  14   2        0.44        0.00      3.51 o 
   1  14   2       39.12       35.39      7.18 o 
   2  14   2       89.57      105.72     10.57 o 
   3  14   2        0.00        0.00      3.67 o 
   4  14   2       62.53       58.65      8.93 o 
  -3  15   2        0.20        0.00      6.26 o 
  -2  15   2       27.02       23.19     10.44 o 
  -1  15   2       26.61       38.04     11.68 o 
   0  15   2       42.93       47.95      8.34 o 
   1  15   2       50.33       38.55      7.64 o 
   2  15   2        0.39        1.19      4.64 o 
 -12   1   3       11.48       10.04      7.67 o 
 -11   1   3       21.04       14.04      5.44 o 
 -10   1   3       61.70       60.40      6.74 o 
  -9   1   3       60.14       50.81      5.50 o 
  -8   1   3       10.03       10.07      3.02 o 
  -7   1   3      127.44      128.44      6.84 o 
  -6   1   3      310.56      303.41     11.97 o 
  -5   1   3      594.24      570.18     15.40 o 
  -4   1   3      210.22      251.96      9.75 o 
  -3   1   3      334.47      361.89     10.95 o 
  -2   1   3       90.84       98.64      5.63 o 
  -1   1   3     1059.70     1039.59     21.73 o 
   0   1   3        0.51        2.27      1.26 o 
   1   1   3      313.45      288.67      6.35 o 
   2   1   3      291.11      341.09      7.28 o 
   3   1   3        1.22        0.00      0.84 o 
   4   1   3      124.82      136.05      3.62 o 
   5   1   3      661.79      688.51     38.19 o 
   6   1   3      288.43      290.89     18.48 o 
   7   1   3       12.73       12.22      3.49 o 
   8   1   3      162.81      157.14     11.09 o 
   9   1   3        0.19        1.11      4.10 o 
  10   1   3       33.54       31.12      7.09 o 
  11   1   3        1.80        3.24      5.60 o 
 -12   2   3        4.52        4.47      3.55 o 
 -11   2   3       74.46       80.20      7.30 o 
 -10   2   3       34.37       30.04      4.86 o 
  -9   2   3      200.04      190.97      9.20 o 
  -8   2   3      471.11      423.85     22.45 o 
  -7   2   3      161.10      175.11     11.17 o 
  -6   2   3      300.72      277.83     10.24 o 
  -5   2   3      698.26      694.70     34.76 o 
  -4   2   3     4497.93     4087.85    277.19 o 
  -3   2   3        8.37        4.04      2.88 o 
  -2   2   3      280.75      277.09      9.10 o 
  -1   2   3       48.97       43.37      3.81 o 
   0   2   3      508.83      501.82     54.90 o 
   1   2   3        2.39        8.17      1.45 o 
   2   2   3      344.34      346.09      7.32 o 
   3   2   3        5.16        6.67      1.12 o 
   4   2   3     1607.95     1662.59     83.43 o 
   5   2   3       24.66       20.54      2.67 o 
   6   2   3     1657.56     1636.51     76.55 o 
   7   2   3      579.78      574.13     25.72 o 
   8   2   3      360.89      399.96     19.49 o 
   9   2   3      218.24      234.16     13.75 o 
  10   2   3       21.41       15.74      6.07 o 
  11   2   3       39.47       47.98      8.73 o 
 -12   3   3        0.03        0.00      2.60 o 
 -11   3   3        8.34        7.69      3.60 o 
 -10   3   3       49.64       50.12      5.84 o 
  -9   3   3      120.41      122.42      7.66 o 
  -8   3   3      131.05      136.30      9.37 o 
  -7   3   3      261.49      254.05     16.44 o 
  -6   3   3       44.77       50.12      4.61 o 
  -5   3   3     1127.59     1081.17     44.58 o 
  -4   3   3      149.79      148.63      6.36 o 
  -3   3   3      471.80      408.85     14.60 o 
  -2   3   3        2.72        0.93      1.16 o 
  -1   3   3      435.51      422.40      7.38 o 
   0   3   3      177.40      160.81      4.51 o 
   1   3   3      721.53      640.97    132.75 o 
   2   3   3      341.44      334.23      6.48 o 
   3   3   3      513.67      574.77     26.69 o 
   4   3   3       29.90       31.51      3.73 o 
   5   3   3     1379.46     1408.21     48.08 o 
   6   3   3       10.39       13.85      2.70 o 
   7   3   3      114.59      130.91      7.25 o 
   8   3   3       19.81       31.92      4.90 o 
   9   3   3        7.69        9.92      3.86 o 
  10   3   3       44.44       23.67     20.99 o 
  11   3   3        9.12       13.02      6.26 o 
 -12   4   3        0.22        0.19      3.08 o 
 -11   4   3       44.88       40.47      5.99 o 
 -10   4   3       98.03      115.61      9.46 o 
  -9   4   3        1.51        1.56      2.58 o 
  -8   4   3        1.62        0.62      2.01 o 
  -7   4   3      122.32      121.16      6.88 o 
  -6   4   3       75.72       67.64      5.11 o 
  -5   4   3       18.47       15.00      2.80 o 
  -4   4   3       94.93       85.54      4.95 o 
  -3   4   3      155.11      154.45     19.54 o 
  -2   4   3       18.73       16.55      1.71 o 
  -1   4   3      421.45      436.30      7.55 o 
   0   4   3      346.28      364.12      7.27 o 
   1   4   3      317.46      310.47      5.65 o 
   2   4   3      274.54      255.58     12.24 o 
   3   4   3      137.02      127.31      7.02 o 
   4   4   3      106.23      100.61      7.38 o 
   5   4   3       68.52       68.94      4.98 o 
   6   4   3       19.90       14.89      2.87 o 
   7   4   3       51.68       51.91      4.57 o 
   8   4   3       57.05       47.23     10.18 o 
   9   4   3        2.24        5.27      3.47 o 
  10   4   3       17.89       22.67      5.28 o 
 -12   5   3       44.89       37.85      6.41 o 
 -11   5   3       57.07       47.98     15.23 o 
 -10   5   3       92.25       87.93      7.51 o 
  -9   5   3       39.94       42.28      5.55 o 
  -8   5   3        2.05        2.17      2.46 o 
  -7   5   3       11.25       15.45      3.44 o 
  -6   5   3      348.05      332.99     24.45 o 
  -5   5   3       23.80       23.83      3.38 o 
  -4   5   3        3.59        3.87      1.73 o 
  -3   5   3        9.81        8.80      2.19 o 
  -2   5   3       57.33       64.20      2.81 o 
  -1   5   3      272.92      303.86     10.69 o 
   0   5   3        1.00        2.50      1.25 o 
   1   5   3       61.21       69.92      3.30 o 
   2   5   3      983.13     1074.35     16.66 o 
   3   5   3      285.02      327.81      9.63 o 
   4   5   3      117.21       91.45     27.15 o 
   5   5   3       20.43       28.52      3.85 o 
   6   5   3      544.82      516.97     30.74 o 
   7   5   3       48.60       46.68      6.67 o 
   8   5   3      167.11      153.54      7.52 o 
   9   5   3        7.30        5.42      3.58 o 
  10   5   3        2.37        4.16      4.53 o 
 -11   6   3        5.15        4.35      3.51 o 
 -10   6   3       65.18       49.99     19.06 o 
  -9   6   3       45.92       44.42      5.68 o 
  -8   6   3      256.26      250.21     10.56 o 
  -7   6   3        3.68        5.53      2.62 o 
  -6   6   3      304.54      281.76     11.84 o 
  -5   6   3       19.09       19.58      3.27 o 
  -4   6   3     1717.30     1087.90    564.53 o 
  -3   6   3      411.14      388.85     13.23 o 
  -2   6   3       29.51       30.37      2.31 o 
  -1   6   3      501.91      492.73     18.16 o 
   0   6   3      739.68      807.10     28.97 o 
   1   6   3      383.10      412.90     23.85 o 
   2   6   3      552.61      561.89     12.58 o 
   3   6   3      148.38      158.54      7.13 o 
   4   6   3     1012.39      986.07     38.99 o 
   5   6   3       63.58       55.41      5.12 o 
   6   6   3     1058.68     1095.30     95.93 o 
   7   6   3        1.08        1.56      2.07 o 
   8   6   3      128.18      112.95     10.24 o 
   9   6   3      127.26      130.15      7.60 o 
  10   6   3        0.91        0.00      4.39 o 
 -11   7   3       44.19       50.73      6.90 o 
 -10   7   3      243.09      232.15     13.66 o 
  -9   7   3       13.50       11.83      3.86 o 
  -8   7   3      299.39      312.61     12.03 o 
  -7   7   3      163.91      164.13      8.44 o 
  -6   7   3       30.31       30.44      4.22 o 
  -5   7   3      154.50      149.11      7.49 o 
  -4   7   3        0.13        0.00      1.33 o 
  -3   7   3       17.34       10.71      2.21 o 
  -2   7   3        0.06        0.00      1.19 o 
  -1   7   3      397.86      424.34     18.99 o 
   0   7   3      485.25      509.89     24.79 o 
   1   7   3       47.85       51.65      6.87 o 
   2   7   3      480.86      478.99     17.20 o 
   3   7   3      593.02      636.04     18.93 o 
   4   7   3        5.03        7.25      2.60 o 
   5   7   3      132.67      130.04      7.30 o 
   6   7   3      157.47      155.28      8.78 o 
   7   7   3       34.56       49.02      4.94 o 
   8   7   3        4.72        4.27      2.76 o 
   9   7   3        6.59        7.42      3.68 o 
  10   7   3       28.01       37.97      6.42 o 
 -10   8   3        0.02        0.00      2.97 o 
  -9   8   3       10.08       14.00      4.12 o 
  -8   8   3       20.39       25.25      6.32 o 
  -7   8   3      177.72      180.18      9.29 o 
  -6   8   3      422.69      418.49     15.03 o 
  -5   8   3       35.46       34.36      3.76 o 
  -4   8   3      438.29      441.54     24.32 o 
  -3   8   3      268.51      282.69     15.24 o 
  -2   8   3       18.54       15.24      2.45 o 
  -1   8   3      408.01      398.13     22.09 o 
   0   8   3      128.74      136.63     10.52 o 
   1   8   3      366.15      372.72     16.40 o 
   2   8   3      381.26      405.09     23.46 o 
   3   8   3       76.91       67.41      5.47 o 
   4   8   3      369.78      395.03     12.30 o 
   5   8   3      234.24      214.83      9.56 o 
   6   8   3      170.50      180.19     14.84 o 
   7   8   3       14.36        7.65      3.08 o 
   8   8   3       99.45      100.44      7.98 o 
   9   8   3       57.81       66.38      7.22 o 
 -10   9   3       55.59       62.54     13.83 o 
  -9   9   3        4.81        5.04      3.48 o 
  -8   9   3       43.12       40.03      6.66 o 
  -7   9   3      153.88      146.86      7.44 o 
  -6   9   3       51.45       64.02      5.19 o 
  -5   9   3        0.56        0.00      1.59 o 
  -4   9   3       17.83       19.24      3.09 o 
  -3   9   3       32.67       26.78      3.31 o 
  -2   9   3        2.67        1.99      1.64 o 
  -1   9   3      169.45      175.46      7.83 o 
   0   9   3        6.42        5.78      3.24 o 
   1   9   3        9.70        9.92      3.03 o 
   2   9   3      233.38      254.08     17.63 o 
   3   9   3      398.23      402.11     19.03 o 
   4   9   3      206.98      198.90     11.70 o 
   5   9   3        1.70        0.18      2.24 o 
   6   9   3       22.57       20.36      4.38 o 
   7   9   3        3.20        2.26      2.79 o 
   8   9   3        2.13        0.89      2.88 o 
  -9  10   3       60.30       61.21      7.17 o 
  -8  10   3       26.10       19.25      4.60 o 
  -7  10   3       79.11       81.13      7.18 o 
  -6  10   3        6.74        5.24      2.60 o 
  -5  10   3       37.67       34.82      4.20 o 
  -4  10   3       96.22       87.18      5.56 o 
  -3  10   3      218.66      208.95     16.38 o 
  -2  10   3       18.48       16.23      3.63 o 
  -1  10   3      323.37      294.38     13.98 o 
   0  10   3      246.62      248.48     12.94 o 
   1  10   3      714.10      684.91     21.07 o 
   2  10   3      211.92      218.36     13.16 o 
   3  10   3      309.22      286.74     23.86 o 
   4  10   3      158.58      166.60     13.49 o 
   5  10   3       30.69       31.66      5.12 o 
   6  10   3        0.71        0.14      2.38 o 
   7  10   3        7.71        6.21      3.49 o 
   8  10   3        6.76        5.02      3.62 o 
  -8  11   3      173.03      181.63     10.57 o 
  -7  11   3       12.96       17.36      4.49 o 
  -6  11   3      152.51      143.99      9.77 o 
  -5  11   3      239.83      262.29     10.62 o 
  -4  11   3        2.95        1.38      2.27 o 
  -3  11   3      301.57      293.31     29.08 o 
  -2  11   3       41.55       34.84      6.66 o 
  -1  11   3       19.85       19.72      5.35 o 
   0  11   3       99.87       98.72      9.28 o 
   1  11   3       21.25       36.06      6.62 o 
   2  11   3       23.84       29.63      6.15 o 
   3  11   3       95.39       95.66      9.38 o 
   4  11   3        0.05        0.63      2.81 o 
   5  11   3      147.89      146.33      9.13 o 
   6  11   3        5.05        5.83      3.60 o 
   7  11   3       84.74       98.07      8.55 o 
  -7  12   3        0.30        1.34      3.06 o 
  -6  12   3      223.67      150.35     82.20 o 
  -5  12   3       42.34       40.87      5.53 o 
  -4  12   3        2.57        4.32      3.26 o 
  -3  12   3       87.83       95.26      7.42 o 
  -2  12   3      138.36      103.61     14.90 o 
  -1  12   3      276.13      248.64     31.01 o 
   0  12   3      111.26      104.52      9.97 o 
   1  12   3      515.24      452.82     23.25 o 
   2  12   3      262.36      247.73     14.30 o 
   3  12   3      191.45      178.04     12.55 o 
   4  12   3      260.13      272.04     16.79 o 
   5  12   3       25.24       33.07      9.14 o 
   6  12   3       80.50       94.62     10.69 o 
  -6  13   3       73.41       65.74      7.13 o 
  -5  13   3       68.53       77.86     12.10 o 
  -4  13   3       50.54       48.98      8.02 o 
  -3  13   3      161.60      155.03     11.96 o 
  -2  13   3        4.47        0.85      3.39 o 
  -1  13   3        1.10        1.53      4.18 o 
   0  13   3       14.60       11.04      5.25 o 
   1  13   3        0.67        0.65      4.40 o 
   2  13   3        1.30        1.09      4.23 o 
   3  13   3       75.78       75.72      9.54 o 
   4  13   3       11.02        9.56      5.47 o 
   5  13   3       51.64       53.54      9.08 o 
  -4  14   3        0.48        9.03      8.30 o 
  -3  14   3       29.92       17.21      9.20 o 
  -2  14   3        4.14        2.49      4.73 o 
  -1  14   3        9.47       11.01      5.54 o 
   0  14   3        1.69        9.10      5.23 o 
   1  14   3       19.12       22.43      6.74 o 
   2  14   3        1.68        1.24      4.31 o 
   3  14   3        0.02        0.12      4.24 o 
 -12   0   4       52.24       76.80     14.16 o 
 -11   0   4        8.66       15.69      7.79 o 
 -10   0   4       38.99       33.13      9.59 o 
  -9   0   4      172.67      200.05     17.66 o 
  -8   0   4      133.05      157.16     15.07 o 
  -7   0   4       93.27      101.46     11.62 o 
  -6   0   4       81.18       73.59      9.99 o 
  -5   0   4      580.42      608.79     24.44 o 
  -4   0   4      545.28      568.50     22.69 o 
  -3   0   4      675.89      731.25     24.49 o 
  -1   0   4        1.91        1.24      2.60 o 
   0   0   4      112.94      105.53      8.63 o 
   1   0   4       37.69       39.94      4.12 o 
   2   0   4      628.55      612.81     35.27 o 
   3   0   4     1408.36     1417.80     43.76 o 
   4   0   4     1926.34     2054.34     76.18 o 
   5   0   4      186.37      202.46      9.88 o 
   6   0   4     1731.06     1694.31     47.23 o 
   7   0   4      452.99      450.55     26.18 o 
   8   0   4       30.79       39.16     10.89 o 
   9   0   4       72.47       59.82     12.70 o 
  10   0   4      101.89       97.68     16.37 o 
 -12   1   4       37.13       39.87      8.17 o 
 -11   1   4        0.03        0.00      4.37 o 
 -10   1   4        0.01        3.32      3.98 o 
  -9   1   4       73.06       63.99      8.00 o 
  -8   1   4        1.12        0.00      3.09 o 
  -7   1   4       51.02       49.09      6.56 o 
  -6   1   4      381.32      412.57     18.90 o 
  -5   1   4      154.97      159.94      9.19 o 
  -4   1   4      262.99      270.79     11.19 o 
  -3   1   4     7821.91     7552.72     55.14 o 
  -2   1   4       26.36       31.93      4.18 o 
  -1   1   4      387.74      410.28     11.78 o 
   0   1   4       17.77       16.41      2.58 o 
   1   1   4      216.66      208.73      5.76 o 
   2   1   4       90.81       86.83      3.59 o 
   3   1   4       63.67       68.73      3.91 o 
   4   1   4      148.74      142.66      6.42 o 
   5   1   4      463.82      469.78     17.47 o 
   6   1   4      329.82      370.63     32.86 o 
   7   1   4     1061.72     1042.16     27.35 o 
   8   1   4        1.23        1.50      3.87 o 
   9   1   4      186.94      204.19     14.47 o 
  10   1   4       29.16       30.06      7.80 o 
 -12   2   4        0.69        3.85      5.26 o 
 -11   2   4       39.78       36.58      7.65 o 
 -10   2   4        1.13        0.00      3.63 o 
  -9   2   4       43.89       44.17      7.24 o 
  -8   2   4        0.35        2.09      3.08 o 
  -7   2   4        4.62        6.49      4.15 o 
  -6   2   4       53.60       50.79      6.37 o 
  -5   2   4       39.53       35.08      5.16 o 
  -4   2   4      193.36      206.52      9.93 o 
  -3   2   4      144.87      147.33      8.15 o 
  -2   2   4      101.21      117.43      6.96 o 
  -1   2   4      191.65      111.01    100.59 o 
   0   2   4     1001.79      981.18     14.42 o 
   1   2   4       61.12       61.27      3.06 o 
   2   2   4       24.43       20.79      2.75 o 
   3   2   4      638.11      704.39     19.87 o 
   4   2   4       37.78       42.06      4.17 o 
   5   2   4        2.68        2.13      2.22 o 
   6   2   4        4.40        5.33      3.01 o 
   7   2   4       43.16       47.79      5.67 o 
   8   2   4        0.73        0.53      4.09 o 
   9   2   4       28.42       26.21      7.26 o 
  10   2   4        0.44        0.00      5.18 o 
 -12   3   4        9.90        8.75      5.96 o 
 -11   3   4        3.33        2.75      4.86 o 
 -10   3   4       50.97       49.99      6.36 o 
  -9   3   4        1.15        2.22      2.53 o 
  -8   3   4      241.65      245.54     17.03 o 
  -7   3   4       48.81       53.34      5.43 o 
  -6   3   4       45.49       47.29      6.24 o 
  -5   3   4      155.16      165.35     12.47 o 
  -4   3   4      107.40       97.65      7.17 o 
  -3   3   4      266.05      240.90     10.14 o 
  -2   3   4      327.11      296.13     10.51 o 
  -1   3   4      213.60      215.60      7.98 o 
   0   3   4       51.75       40.29     13.30 o 
   1   3   4       15.50       14.54      2.03 o 
   2   3   4      180.32      182.93      5.83 o 
   3   3   4      251.33      267.61      9.04 o 
   4   3   4       33.11       30.15      3.84 o 
   5   3   4      195.07      160.06      7.43 o 
   6   3   4      110.75      100.26      7.27 o 
   7   3   4       80.03       75.08      6.81 o 
   8   3   4       53.37       32.79      7.28 o 
   9   3   4        0.60        0.00      4.63 o 
  10   3   4       14.77       19.00      7.22 o 
 -11   4   4       25.26       24.99      5.24 o 
 -10   4   4       24.13       24.13      4.86 o 
  -9   4   4        9.34        6.61      3.49 o 
  -8   4   4        5.22        6.79      2.99 o 
  -7   4   4      185.15      193.98      9.08 o 
  -6   4   4       55.34       52.79      5.26 o 
  -5   4   4      201.52      203.39     16.08 o 
  -4   4   4      577.02      564.62     21.87 o 
  -3   4   4        4.19        5.43      1.93 o 
  -2   4   4      337.29      332.47      7.68 o 
  -1   4   4      315.45      320.22      7.46 o 
   0   4   4      330.78      323.66      7.25 o 
   1   4   4        3.82        2.47      1.59 o 
   2   4   4      397.31      403.79     11.08 o 
   3   4   4        6.20       10.40      2.89 o 
   4   4   4      400.45      377.91     16.34 o 
   5   4   4        4.91        3.63      2.31 o 
   6   4   4      796.40      805.39     33.57 o 
   7   4   4       34.76       31.38      5.17 o 
   8   4   4       33.79       39.36      5.97 o 
   9   4   4       17.36       12.47      5.82 o 
  10   4   4       34.00       39.09      8.90 o 
 -11   5   4        2.63        2.84      3.56 o 
 -10   5   4       93.36      106.44      8.34 o 
  -9   5   4        2.39        4.64      3.22 o 
  -8   5   4      172.89      182.94     20.13 o 
  -7   5   4      395.52      399.77     31.47 o 
  -6   5   4      284.60      297.38     14.20 o 
  -5   5   4      864.28      819.38     44.41 o 
  -4   5   4       39.19       35.74      9.11 o 
  -3   5   4     1117.88     1109.48     23.12 o 
  -2   5   4      291.78      296.79      7.99 o 
  -1   5   4      304.24      306.94     10.28 o 
   0   5   4      696.65      716.30     16.34 o 
   1   5   4      119.08      118.52      6.31 o 
   2   5   4      320.03      299.83      9.84 o 
   3   5   4      261.07      246.74     24.63 o 
   4   5   4      195.96      187.53     10.07 o 
   5   5   4       89.38       95.20      6.49 o 
   6   5   4       27.35       22.13      3.70 o 
   7   5   4       66.82       74.65      5.83 o 
   8   5   4       18.84       19.15      4.88 o 
   9   5   4       53.24       55.16      7.20 o 
 -11   6   4       62.38       56.81      7.31 o 
 -10   6   4       17.64       22.62      5.03 o 
  -9   6   4       21.25       26.25      5.04 o 
  -8   6   4       25.99       26.21      4.86 o 
  -7   6   4       27.56       27.84      4.64 o 
  -6   6   4      209.20      208.83     14.33 o 
  -5   6   4      106.91      106.72      7.78 o 
  -4   6   4      500.59      472.17     20.81 o 
  -3   6   4        7.99        7.32      2.03 o 
  -2   6   4      572.34      576.43     13.11 o 
  -1   6   4        1.79        2.18      1.55 o 
   0   6   4      103.42      104.80      5.99 o 
   1   6   4      103.80      108.49      6.26 o 
   2   6   4      111.38      112.86      8.29 o 
   3   6   4        0.84        0.69      1.84 o 
   4   6   4       17.78       11.66      4.81 o 
   5   6   4      351.29      336.62     16.19 o 
   6   6   4       62.02       71.53      6.36 o 
   7   6   4        2.30        2.50      2.73 o 
   8   6   4       31.00       38.11      6.15 o 
   9   6   4       56.34       52.92     13.20 o 
 -10   7   4       11.51        7.70      4.01 o 
  -9   7   4        5.57        7.11      3.37 o 
  -8   7   4        0.02        3.19      2.83 o 
  -7   7   4       56.17       48.80      5.69 o 
  -6   7   4       58.02       54.07      5.52 o 
  -5   7   4       79.66       54.85     20.93 o 
  -4   7   4       61.11       54.67      4.67 o 
  -3   7   4       15.25       18.54      2.96 o 
  -2   7   4        3.42        2.44      1.78 o 
  -1   7   4        4.13        3.29      3.07 o 
   0   7   4      222.74      255.53     12.50 o 
   1   7   4       20.53       16.95      3.49 o 
   2   7   4       74.73       71.98      5.79 o 
   3   7   4       33.58       33.04      4.46 o 
   4   7   4        0.14        0.00      2.24 o 
   5   7   4       53.54       50.40      5.57 o 
   6   7   4        4.55        3.12      2.59 o 
   7   7   4       81.94       68.92     10.78 o 
   8   7   4       16.17       14.59      4.00 o 
 -10   8   4        0.00        2.34      3.64 o 
  -9   8   4        0.06        1.63      3.16 o 
  -8   8   4        2.55        3.67      3.11 o 
  -7   8   4       33.87       33.87      5.22 o 
  -6   8   4       16.58       17.94      3.40 o 
  -5   8   4       21.70       18.39      3.34 o 
  -4   8   4       69.89       76.08      5.86 o 
  -3   8   4        9.85        8.08      2.33 o 
  -2   8   4      260.58      270.20     13.04 o 
  -1   8   4       18.68       17.79      4.93 o 
   0   8   4      142.72      136.13      9.87 o 
   1   8   4      130.41      128.38      8.47 o 
   2   8   4       63.98       57.73      5.48 o 
   3   8   4      129.88      116.21      7.31 o 
   4   8   4        7.56        6.67      2.92 o 
   5   8   4      117.88      113.49      7.70 o 
   6   8   4       41.71       42.52      5.68 o 
   7   8   4       40.21       37.72      5.13 o 
   8   8   4       34.66       38.60      5.44 o 
  -9   9   4        4.15        3.94      3.49 o 
  -8   9   4       44.14       58.57      5.87 o 
  -7   9   4       24.80       25.41      4.42 o 
  -6   9   4       36.07       32.60      6.44 o 
  -5   9   4       97.36       98.01      7.98 o 
  -4   9   4       70.84       66.14      5.06 o 
  -3   9   4      111.39      117.48     12.81 o 
  -2   9   4        4.84        0.00      2.93 o 
  -1   9   4      522.60      492.82     18.65 o 
   0   9   4      242.55      235.90     13.17 o 
   1   9   4      139.31      132.23     10.25 o 
   2   9   4      461.74      459.96     20.24 o 
   3   9   4       47.00       58.72      5.86 o 
   4   9   4      143.91      135.68      9.41 o 
   5   9   4      126.46      127.03      8.28 o 
   6   9   4       65.88       62.98      6.79 o 
   7   9   4      125.32      140.21     11.37 o 
  -8  10   4       10.46        7.04      3.90 o 
  -7  10   4       47.60       54.43      5.66 o 
  -6  10   4      114.82       90.09     18.18 o 
  -5  10   4        2.16        1.53      2.34 o 
  -4  10   4      215.15      231.67     12.61 o 
  -3  10   4       46.06       49.20      7.65 o 
  -2  10   4      392.72      407.84     31.52 o 
  -1  10   4       35.58       29.85      6.28 o 
   0  10   4      350.02      300.31     15.28 o 
   1  10   4      127.50      122.81     10.26 o 
   2  10   4        7.57        3.36      3.69 o 
   3  10   4      100.42      105.01      8.85 o 
   4  10   4       99.38      105.81      7.92 o 
   5  10   4        2.95        1.57      2.79 o 
   6  10   4      104.88      124.77      9.80 o 
   7  10   4        0.00        0.00      3.30 o 
  -8  11   4        0.34        1.16      3.52 o 
  -7  11   4        7.48        5.77      3.66 o 
  -6  11   4       38.06       38.22      4.92 o 
  -5  11   4        0.20        0.00      2.32 o 
  -4  11   4       15.67       12.28      5.22 o 
  -3  11   4        1.35        1.88      4.00 o 
  -2  11   4       55.72       43.83      7.44 o 
  -1  11   4       14.27       11.60      5.06 o 
   0  11   4       18.84       12.93      4.77 o 
   1  11   4       26.32       19.70      5.98 o 
   2  11   4        0.78        2.03      4.05 o 
   3  11   4       12.56        7.34      4.90 o 
   4  11   4       42.18       48.98      6.22 o 
   5  11   4       71.11       66.88      7.26 o 
   6  11   4        5.07        6.20      4.06 o 
  -6  12   4        0.03        0.00      3.84 o 
  -5  12   4       10.02        8.33      3.97 o 
  -4  12   4        1.97        0.60      4.43 o 
  -3  12   4       18.49       13.55      8.01 o 
  -2  12   4       15.04        9.57      5.26 o 
  -1  12   4       46.83       45.57      8.07 o 
   0  12   4       11.39        6.78      4.55 o 
   1  12   4       39.46       35.78      7.56 o 
   2  12   4        4.66        7.05      4.84 o 
   3  12   4       14.05       10.19      5.43 o 
   4  12   4       14.39        9.97      5.74 o 
  -5  13   4      143.26      158.86     19.64 o 
  -4  13   4        0.26        0.00      4.18 o 
  -3  13   4       39.73       48.71      8.57 o 
  -2  13   4       16.87       14.58      6.00 o 
  -1  13   4      152.89      158.49     15.94 o 
   0  13   4       91.68      100.62     17.80 o 
   1  13   4        4.72        4.09      4.60 o 
   2  13   4      119.18      121.80     11.97 o 
   3  13   4       54.43       52.80      9.15 o 
 -11   1   5       13.78       23.79      7.14 o 
 -10   1   5        5.10        1.98      4.43 o 
  -9   1   5        4.82        5.20      4.03 o 
  -8   1   5        1.11        6.09      3.45 o 
  -7   1   5       33.01       39.38      6.41 o 
  -6   1   5       68.38       69.02      7.50 o 
  -5   1   5      184.34      181.25     10.49 o 
  -4   1   5       54.47       55.99      6.32 o 
  -3   1   5       12.29       13.88      4.74 o 
  -2   1   5        4.13        3.20      2.53 o 
  -1   1   5       33.27       29.06      4.40 o 
   0   1   5       82.38       88.69      6.77 o 
   1   1   5        8.82        8.73      2.56 o 
   2   1   5       35.05       34.03      3.40 o 
   3   1   5        0.07        0.98      2.77 o 
   4   1   5      369.50      396.47     12.67 o 
   5   1   5      352.85      372.21     21.02 o 
   6   1   5       24.65       21.07      5.89 o 
   7   1   5      148.47      138.76     12.15 o 
   8   1   5        1.69        6.86      5.66 o 
   9   1   5       16.80       20.10      7.56 o 
 -11   2   5        2.62        4.57      5.16 o 
 -10   2   5       39.21       48.36      8.38 o 
  -9   2   5        0.06        1.69      3.38 o 
  -8   2   5        6.15       12.01      5.05 o 
  -7   2   5       25.52       30.48      6.07 o 
  -6   2   5       15.22       17.01      4.36 o 
  -5   2   5      290.54      327.20     13.91 o 
  -4   2   5      272.10      266.53     16.37 o 
  -3   2   5        2.01        2.14      2.76 o 
  -2   2   5      960.26      942.31     38.91 o 
  -1   2   5       26.20       26.12      3.58 o 
   0   2   5       70.03       73.71      4.31 o 
   1   2   5      103.25      106.07      5.25 o 
   2   2   5      242.71      243.59      7.58 o 
   3   2   5      566.70      525.52     17.22 o 
   4   2   5       35.79       28.23      4.61 o 
   5   2   5      332.83      320.46     16.08 o 
   6   2   5       62.43       60.42     10.36 o 
   7   2   5       40.40       40.81      7.95 o 
   8   2   5      173.45      196.50     23.05 o 
   9   2   5        0.04        0.00      5.49 o 
 -11   3   5       69.35       75.46     10.54 o 
 -10   3   5        0.53        1.66      4.01 o 
  -9   3   5       14.73       15.52      5.36 o 
  -8   3   5       66.82       74.28      8.69 o 
  -7   3   5        7.33       11.69      4.43 o 
  -6   3   5       91.04      106.04      8.74 o 
  -5   3   5      202.12      200.29     11.22 o 
  -4   3   5       47.96       56.58      6.49 o 
  -3   3   5      177.07      179.17     15.26 o 
  -2   3   5       11.24       11.17      3.30 o 
  -1   3   5      563.95      585.30     20.10 o 
   0   3   5        2.06        0.53      1.94 o 
   1   3   5      123.57      129.93      5.72 o 
   2   3   5       66.52       74.10      5.58 o 
   3   3   5       12.32       13.68      3.32 o 
   4   3   5      159.73      177.30     10.69 o 
   5   3   5      175.11      190.19      9.73 o 
   6   3   5        2.18        0.00      2.86 o 
   7   3   5      274.20      293.31     16.48 o 
   8   3   5        0.75        0.00      4.62 o 
   9   3   5       51.30       67.72     11.79 o 
 -11   4   5        1.04        0.00      4.44 o 
 -10   4   5        6.42        5.03      4.48 o 
  -9   4   5        1.88        3.59      4.23 o 
  -8   4   5        9.34        4.37      3.90 o 
  -7   4   5        0.04        4.32      3.59 o 
  -6   4   5      212.92      209.19     12.06 o 
  -5   4   5       84.12       77.16      7.81 o 
  -4   4   5      101.85       98.85      8.00 o 
  -3   4   5      215.03      214.24     10.67 o 
  -2   4   5       62.51       61.34      5.46 o 
  -1   4   5       58.83       57.35      4.08 o 
   0   4   5       76.35       61.27     17.87 o 
   1   4   5       42.86       47.80      5.61 o 
   2   4   5        1.78        1.83      2.15 o 
   3   4   5       77.91       62.73      5.60 o 
   4   4   5      121.51      127.63      9.72 o 
   5   4   5       67.91       70.65      7.85 o 
   6   4   5       23.23       25.73      4.97 o 
   7   4   5       10.29       10.74      4.19 o 
   8   4   5       95.88      107.79     11.79 o 
 -10   5   5        8.47        6.86      4.91 o 
  -9   5   5        5.60        7.16      4.58 o 
  -8   5   5       45.22       44.81      7.54 o 
  -7   5   5        0.91        0.00      3.33 o 
  -6   5   5       25.43       29.24      7.25 o 
  -5   5   5       84.04       86.63      9.73 o 
  -4   5   5        8.02        4.63      2.96 o 
  -3   5   5        2.37        2.85      2.15 o 
  -2   5   5       13.75       12.64      3.08 o 
  -1   5   5      136.94      131.31      7.07 o 
   0   5   5      250.38      251.05      9.64 o 
   1   5   5       34.93       39.23      5.58 o 
   2   5   5        9.08        8.13      2.94 o 
   3   5   5       41.25       41.99      4.98 o 
   4   5   5      298.57      272.45     10.86 o 
   5   5   5      308.84      298.24     16.16 o 
   6   5   5       92.31       89.91      7.85 o 
   7   5   5        9.04        9.64      4.88 o 
   8   5   5        0.83        0.27      4.79 o 
 -10   6   5       94.48      118.43     11.10 o 
  -9   6   5       18.57       19.37      4.55 o 
  -8   6   5       25.93       26.66      5.13 o 
  -7   6   5       88.66      103.51     11.14 o 
  -6   6   5       59.35       56.08      7.58 o 
  -5   6   5      218.13      229.32     12.46 o 
  -4   6   5      105.60      104.03      7.15 o 
  -3   6   5       84.93       90.09      6.57 o 
  -2   6   5      764.60      755.42     64.92 o 
  -1   6   5        0.23        0.00      2.53 o 
   0   6   5      355.29      347.46     11.34 o 
   1   6   5        2.08        0.00      2.05 o 
   2   6   5      206.97      196.73      9.15 o 
   3   6   5       87.56       76.17     11.97 o 
   4   6   5       53.53       46.78      7.77 o 
   5   6   5       10.36        9.20      3.51 o 
   6   6   5        9.37       10.72      4.70 o 
   7   6   5        3.66        6.45      3.96 o 
   8   6   5       35.22       49.11      7.41 o 
 -10   7   5       17.28       14.87      5.17 o 
  -9   7   5        6.15        8.69      3.92 o 
  -8   7   5       44.60       51.27      6.39 o 
  -7   7   5       29.21       23.02      4.65 o 
  -6   7   5       61.49       61.19      6.99 o 
  -5   7   5      306.07      327.21     19.17 o 
  -4   7   5       17.90       16.56      3.93 o 
  -3   7   5      154.70      157.99      9.75 o 
  -2   7   5       32.69       32.87      6.48 o 
  -1   7   5      251.91      270.21     14.11 o 
   0   7   5       13.87       13.52      4.47 o 
   1   7   5      101.98      103.06     10.64 o 
   2   7   5      130.47      135.56     13.25 o 
   3   7   5       52.27       52.72      5.74 o 
   4   7   5      235.81      164.53     77.19 o 
   5   7   5      196.55      185.57     14.90 o 
   6   7   5       13.27       14.07      4.18 o 
   7   7   5      183.54      203.48     11.90 o 
  -9   8   5        8.47       10.28      4.50 o 
  -8   8   5        1.59        2.00      3.43 o 
  -7   8   5       34.18       35.06      4.92 o 
  -6   8   5        1.33        1.12      2.44 o 
  -5   8   5      177.99      181.28      8.13 o 
  -4   8   5       52.22       50.11      5.73 o 
  -3   8   5      233.30      220.84     13.60 o 
  -2   8   5      603.23      579.20     20.91 o 
  -1   8   5       29.15       27.46      6.28 o 
   0   8   5      318.30      294.11     24.12 o 
   1   8   5       93.80       94.45     11.46 o 
   2   8   5        0.70        0.02      2.33 o 
   3   8   5       66.45       55.67      6.00 o 
   4   8   5        0.00        0.00      2.52 o 
   5   8   5        8.19        1.99      3.04 o 
   6   8   5       22.42       21.76      4.94 o 
   7   8   5       18.07       19.24      4.77 o 
  -8   9   5       54.58       57.92      9.59 o 
  -7   9   5       14.09       13.88      3.83 o 
  -6   9   5        0.49        0.98      2.60 o 
  -5   9   5       82.09       77.01      7.80 o 
  -4   9   5        8.99        6.68      4.69 o 
  -3   9   5        0.74        2.52      4.13 o 
  -2   9   5        5.87        0.12      3.82 o 
  -1   9   5        2.74        2.43      4.07 o 
   0   9   5       48.38       51.61      7.75 o 
   1   9   5       69.61       65.29      9.45 o 
   2   9   5       26.77       26.92      6.22 o 
   3   9   5       22.52       17.97      4.35 o 
   4   9   5       38.73       36.28      5.53 o 
   5   9   5       12.60        8.12      3.98 o 
   6   9   5        3.77        5.22      3.74 o 
  -7  10   5       63.79       44.45     17.00 o 
  -6  10   5       66.25       71.32      6.30 o 
  -5  10   5       40.40       35.12      7.82 o 
  -4  10   5       55.31       54.97      8.67 o 
  -3  10   5      110.06       96.22     10.47 o 
  -2  10   5       16.33       17.80      6.10 o 
  -1  10   5       44.95       43.48      7.87 o 
   0  10   5       91.82       81.93      9.69 o 
   1  10   5       43.58       36.65      7.40 o 
   2  10   5       88.16       57.93      8.38 o 
   3  10   5       39.32       35.77      7.17 o 
   4  10   5        6.21        4.71      3.57 o 
   5  10   5       10.95        8.12      4.00 o 
  -6  11   5        4.09        4.46      5.32 o 
  -5  11   5       13.70        9.78      5.81 o 
  -4  11   5        8.11        5.57      5.09 o 
  -3  11   5      156.53      171.66     13.27 o 
  -2  11   5        1.46        0.00      3.85 o 
  -1  11   5      289.02      301.65     21.87 o 
   0  11   5      118.80      122.90     18.88 o 
   1  11   5        2.36        3.21      4.65 o 
   2  11   5      127.76      127.48     15.69 o 
   3  11   5        0.57        4.27      4.66 o 
   4  11   5        0.25        0.00      4.00 o 
  -4  12   5       55.83       62.52      9.95 o 
  -3  12   5      134.73      123.39     12.30 o 
  -2  12   5        7.00        6.54      5.04 o 
  -1  12   5       47.84       43.72      8.70 o 
   0  12   5      165.16      162.20     15.94 o 
   1  12   5        0.29        0.00      4.28 o 
   2  12   5       10.41       13.71      6.30 o 
 -10   0   6        3.74        4.63      6.49 o 
  -9   0   6       13.72        4.23      5.42 o 
  -8   0   6       14.37       21.67      8.80 o 
  -7   0   6       11.85       10.27      6.09 o 
  -6   0   6       99.55      110.32     13.04 o 
  -5   0   6        2.66        9.93      5.93 o 
  -4   0   6     2013.17     2003.00     49.15 o 
  -3   0   6       30.78       28.05      7.62 o 
  -2   0   6      157.31      139.16     12.75 o 
   0   0   6      636.46      665.28     26.92 o 
   1   0   6       80.45       83.63     10.89 o 
   2   0   6     1095.20     1143.89     38.91 o 
   3   0   6       43.83       54.46     11.06 o 
   4   0   6      170.30      177.20     17.83 o 
   5   0   6      566.78      542.31     30.87 o 
   6   0   6      184.87      202.25     20.32 o 
   7   0   6       68.52       73.76     15.29 o 
 -10   1   6        7.15        5.22      5.07 o 
  -9   1   6       51.60       54.96      8.77 o 
  -8   1   6       11.57       11.96      5.09 o 
  -7   1   6        1.38        2.26      3.37 o 
  -6   1   6       15.81       13.24      4.61 o 
  -5   1   6      489.30      486.58     18.08 o 
  -4   1   6       65.10       68.63      7.51 o 
  -3   1   6       18.06       16.26      4.50 o 
  -2   1   6       13.99       18.37      4.31 o 
  -1   1   6      111.29      114.24      6.71 o 
   0   1   6       52.77       50.55      5.14 o 
   1   1   6       14.27       22.17      3.95 o 
   2   1   6       60.04       68.79      7.62 o 
   3   1   6       45.57       49.08      5.87 o 
   4   1   6        2.62        3.05      3.82 o 
   5   1   6       34.89       41.50      7.96 o 
   6   1   6        0.92        0.00      3.87 o 
   7   1   6        3.10        0.95      5.11 o 
 -10   2   6        0.02        4.20      4.78 o 
  -9   2   6        1.18        3.32      3.99 o 
  -8   2   6        0.17        3.80      3.79 o 
  -7   2   6       19.89       23.27      5.87 o 
  -6   2   6       27.13       22.06      5.45 o 
  -5   2   6       10.38        8.36      4.16 o 
  -4   2   6      167.10      157.68     19.55 o 
  -3   2   6        3.61        3.38      3.10 o 
  -2   2   6       13.57       17.04      4.27 o 
  -1   2   6        7.63        6.79      3.49 o 
   0   2   6        0.60        2.36      2.41 o 
   1   2   6      173.70      171.98      8.51 o 
   2   2   6       31.24       38.45      6.38 o 
   3   2   6        5.77        3.39      3.69 o 
   4   2   6        0.48        0.25      2.76 o 
   5   2   6       74.52       82.76     10.11 o 
   6   2   6       18.81       14.83      6.26 o 
   7   2   6       40.89       45.98      9.35 o 
 -10   3   6       42.55       55.81      9.44 o 
  -9   3   6       21.54       28.50      7.12 o 
  -8   3   6        0.04        0.00      3.03 o 
  -7   3   6       44.29       50.23      7.86 o 
  -6   3   6       24.76       29.74      6.09 o 
  -5   3   6        6.22        5.64      3.95 o 
  -4   3   6       53.93       52.92      9.31 o 
  -3   3   6      228.36      226.68     16.68 o 
  -2   3   6       32.51       40.22      4.14 o 
  -1   3   6       19.93       20.73      4.17 o 
   0   3   6        6.85        7.80      3.10 o 
   1   3   6      178.24      171.86     11.90 o 
   2   3   6        7.29        2.70      2.85 o 
   3   3   6       38.39       35.38      6.34 o 
   4   3   6      191.83      192.00     12.03 o 
   5   3   6       21.48       21.38      6.32 o 
   6   3   6       18.90       13.32      5.98 o 
   7   3   6        2.01        2.88      6.86 o 
 -10   4   6        8.28       11.34      5.75 o 
  -9   4   6        0.63        0.00      3.78 o 
  -8   4   6       12.21       12.32      6.35 o 
  -7   4   6       17.57       14.08      4.86 o 
  -6   4   6        2.25        1.35      3.41 o 
  -5   4   6      164.09      177.52     11.49 o 
  -4   4   6      117.78      124.90     11.74 o 
  -3   4   6       57.72       65.50      6.05 o 
  -2   4   6      366.42      372.06     16.24 o 
  -1   4   6        0.38        0.09      2.43 o 
   0   4   6      552.31      578.93     23.98 o 
   1   4   6      115.78      120.88      7.58 o 
   2   4   6      158.49      158.39      8.64 o 
   3   4   6      216.41      219.49     12.73 o 
   4   4   6       33.49       30.10      6.34 o 
   5   4   6       88.13       99.33      9.15 o 
   6   4   6       69.37       58.71      9.40 o 
   7   4   6        0.26        2.44      5.16 o 
  -9   5   6       80.88      101.22     11.25 o 
  -8   5   6        0.03        1.45      4.44 o 
  -7   5   6       64.57       63.26      8.69 o 
  -6   5   6       27.95       33.24      8.69 o 
  -5   5   6        0.29        0.00      2.81 o 
  -4   5   6      275.57      293.10     12.12 o 
  -3   5   6      172.03      170.84     11.92 o 
  -2   5   6      258.38      263.56     23.31 o 
  -1   5   6      160.44      160.35     11.24 o 
   0   5   6       15.19       11.97      3.52 o 
   1   5   6      148.41      145.25      8.43 o 
   2   5   6        3.37        5.31      3.04 o 
   3   5   6        2.09        0.47      2.64 o 
   4   5   6        1.40        2.32      3.63 o 
   5   5   6       96.08       88.14      9.55 o 
   6   5   6       35.59       41.39      6.69 o 
  -9   6   6        0.00        5.36      5.20 o 
  -8   6   6        2.84        3.01      4.82 o 
  -7   6   6      106.83      116.68     11.09 o 
  -6   6   6        0.69        2.22      3.77 o 
  -5   6   6       57.47       62.54      6.63 o 
  -4   6   6        0.15        0.30      3.84 o 
  -3   6   6       54.20       62.49      9.79 o 
  -2   6   6       85.32       93.25      9.63 o 
  -1   6   6        0.00        0.00      3.08 o 
   0   6   6      189.07      192.74     12.41 o 
   1   6   6        8.71        5.46      3.07 o 
   2   6   6        2.39        2.65      2.65 o 
   3   6   6      186.34      186.63     10.33 o 
   4   6   6        0.62        0.00      4.03 o 
   5   6   6       26.66       28.55      6.72 o 
   6   6   6       16.44       15.07      5.24 o 
  -8   7   6        7.82       13.65      6.01 o 
  -7   7   6        1.82        0.00      5.30 o 
  -6   7   6        0.79        0.00      3.30 o 
  -5   7   6        4.38        1.61      3.15 o 
  -4   7   6        3.28        0.00      3.92 o 
  -3   7   6        3.86        0.00      3.91 o 
  -2   7   6       91.52       86.16      9.55 o 
  -1   7   6       28.82       34.95      8.04 o 
   0   7   6       17.69       22.50      5.96 o 
   1   7   6        3.89        0.00      3.18 o 
   2   7   6        0.93        0.76      2.72 o 
   3   7   6       30.37       22.82      5.30 o 
   4   7   6       68.92       58.37      6.66 o 
   5   7   6       39.77       37.95      7.52 o 
  -7   8   6        0.69        1.54      3.78 o 
  -6   8   6        4.40        5.06      3.70 o 
  -5   8   6       31.45       31.87      7.27 o 
  -4   8   6        1.13        0.00      3.49 o 
  -3   8   6       14.31       12.45      6.91 o 
  -2   8   6       11.74       14.85      5.73 o 
  -1   8   6       30.04       38.09      7.43 o 
   0   8   6       12.34        8.89      6.29 o 
   1   8   6        0.82        0.00      3.62 o 
   2   8   6       14.46        9.04      4.61 o 
   3   8   6        0.70        2.21      3.26 o 
   4   8   6        0.10        0.65      3.15 o 
   5   8   6       60.04       61.73      7.36 o 
  -7   9   6        0.69        2.43      3.88 o 
  -6   9   6        4.88        7.35      5.11 o 
  -5   9   6        6.69        7.25      5.18 o 
  -4   9   6       72.17       75.21     10.31 o 
  -3   9   6       15.37       16.57      6.16 o 
  -2   9   6      139.19      132.66     12.07 o 
  -1   9   6       69.15       73.78     15.89 o 
   0   9   6       27.47       21.95      6.27 o 
   1   9   6       94.32       95.93     10.45 o 
   2   9   6        0.28        0.00      3.66 o 
   3   9   6       21.61       16.01      6.10 o 
   4   9   6        2.63        4.93      3.88 o 
  -5  10   6       10.79        4.57      4.74 o 
  -4  10   6       10.17       11.12      6.11 o 
  -3  10   6       13.61       15.79      6.70 o 
  -2  10   6       15.20       20.97      7.00 o 
  -1  10   6        6.19        1.65      4.55 o 
   0  10   6       28.72       24.36     11.03 o 
   1  10   6        0.10        0.00      3.53 o 
   2  10   6       24.22       28.60      6.91 o 
  -3  11   6        8.60        9.29      5.59 o 
  -2  11   6       25.33       18.72      7.14 o 
  -1  11   6       75.82       82.99     10.89 o 
   0  11   6        0.36        0.00      4.53 o 
  -9   1   7        1.01        0.00      4.67 o 
  -8   1   7        4.34        2.96      4.10 o 
  -7   1   7       48.09       46.37      8.10 o 
  -6   1   7        9.06       14.51      5.30 o 
  -5   1   7        3.74        0.00      3.10 o 
  -4   1   7       14.28       16.04      5.00 o 
  -3   1   7       58.26       50.39      6.92 o 
  -2   1   7       40.84       34.62      6.38 o 
  -1   1   7       35.43       40.27      6.90 o 
   0   1   7       26.67       36.40      9.20 o 
   1   1   7      132.65      128.24     10.38 o 
   2   1   7        7.73        5.76      6.15 o 
   3   1   7      146.64      140.42     11.95 o 
   4   1   7       13.96       13.36      5.72 o 
   5   1   7       23.27       19.90      6.81 o 
  -9   2   7        4.01        7.39      5.21 o 
  -8   2   7       23.70       24.71      6.87 o 
  -7   2   7        0.53        1.40      3.89 o 
  -6   2   7        3.23        7.35      4.57 o 
  -5   2   7       61.08       61.89      8.26 o 
  -4   2   7       13.47       18.53      5.03 o 
  -3   2   7       75.78       78.27     12.42 o 
  -2   2   7       77.41       80.54      8.91 o 
  -1   2   7      102.16      104.09      7.75 o 
   0   2   7       88.03       87.61      9.02 o 
   1   2   7       94.54       99.94      9.61 o 
   2   2   7      207.87      225.78     22.57 o 
   3   2   7        1.82        1.13      5.42 o 
   4   2   7        2.61        0.00      3.81 o 
   5   2   7        1.25        1.51      4.86 o 
  -8   3   7        8.86        7.22      5.25 o 
  -7   3   7       34.27       55.49      8.70 o 
  -6   3   7       24.31       25.77      6.42 o 
  -5   3   7        0.05        0.96      3.42 o 
  -4   3   7       48.19       55.90      7.81 o 
  -3   3   7       11.51       12.38      5.04 o 
  -2   3   7       36.03       35.87      6.89 o 
  -1   3   7       36.48       38.44      7.00 o 
   0   3   7       13.25       16.79      4.26 o 
   1   3   7      108.15      119.72     10.35 o 
   2   3   7        5.68        4.02      4.21 o 
   3   3   7       63.82       56.09      8.26 o 
   4   3   7       95.60       82.77     10.44 o 
   5   3   7       33.66       31.04      7.93 o 
  -8   4   7       33.61       41.00      8.27 o 
  -7   4   7        3.52        0.86      4.27 o 
  -6   4   7       17.03       25.76      8.18 o 
  -5   4   7        5.33        5.43      3.90 o 
  -4   4   7        1.52        0.00      3.79 o 
  -3   4   7        4.87        5.60      4.49 o 
  -2   4   7       39.12       37.75      7.12 o 
  -1   4   7       52.02       46.17      7.52 o 
   0   4   7       34.70       40.89      7.21 o 
   1   4   7       23.62       20.86      5.87 o 
   2   4   7       49.05       49.76      7.74 o 
   3   4   7        7.22        4.85      4.61 o 
   4   4   7       21.90       30.08      9.71 o 
   5   4   7        0.45        0.00      5.35 o 
  -7   5   7       51.09       44.86      8.30 o 
  -6   5   7        0.97        0.34      3.83 o 
  -5   5   7        0.22        1.99      4.37 o 
  -4   5   7        0.86        2.05      4.05 o 
  -3   5   7       57.28       49.26      8.05 o 
  -2   5   7       32.73       34.96      7.18 o 
  -1   5   7       30.53       21.99      6.27 o 
   0   5   7       24.68       20.40      6.06 o 
   1   5   7       82.39       67.91      8.77 o 
   2   5   7        3.06        1.45      4.88 o 
   3   5   7      171.06      149.59     11.79 o 
   4   5   7       24.30       18.87      6.10 o 
  -7   6   7        1.32        0.00      4.59 o 
  -6   6   7        1.40        9.59      7.90 o 
  -5   6   7        7.69        5.96      5.40 o 
  -4   6   7       33.44       34.44      7.59 o 
  -3   6   7       28.48       29.42      7.04 o 
  -2   6   7        3.25        2.77      4.17 o 
  -1   6   7        3.94        6.07      4.53 o 
   0   6   7        6.81        6.95      4.73 o 
   1   6   7        7.24        4.97      4.44 o 
   2   6   7        3.07        2.08      6.77 o 
   3   6   7      103.98       98.07     10.45 o 
  -6   7   7       23.72       21.05      7.30 o 
  -5   7   7       13.87       12.61      6.66 o 
  -4   7   7       55.87       68.92      9.98 o 
  -3   7   7       21.77       16.73      6.23 o 
  -2   7   7       71.73       71.96     17.86 o 
  -1   7   7       79.92       70.99      9.62 o 
   0   7   7       16.08       13.76      5.83 o 
   1   7   7      141.62      141.01     27.99 o 
   2   7   7       15.30       15.45      5.75 o 
   3   7   7      140.54      162.58     18.96 o 
  -5   8   7        1.37        0.00      5.26 o 
  -4   8   7       42.08       33.13      8.18 o 
  -3   8   7       21.20       16.82      6.62 o 
  -2   8   7        0.14        0.77      4.45 o 
  -1   8   7       52.76       43.36      8.32 o 
   0   8   7       78.34       68.17      9.49 o 
   1   8   7       30.16       25.91      6.96 o 
  -2   9   7        0.34        2.51      4.79 o 
  -1   9   7        0.16        2.10      4.45 o 
  -6   0   8      449.61      496.94     30.30 o 
  -5   0   8       13.01       17.21      8.52 o 
  -4   0   8       30.74       37.98     10.21 o 
  -2   0   8        3.94       10.95      7.22 o 
  -1   0   8       34.58       36.06     10.38 o 
   1   0   8       14.32       16.87      8.58 o 
   2   0   8       12.16        8.13      7.56 o 
  -6   1   8        3.32        5.16      4.63 o 
  -5   1   8       74.26       63.46      9.20 o 
  -4   1   8       13.32       11.91      7.79 o 
  -3   1   8        1.28        0.00      5.30 o 
  -2   1   8        4.09        0.00      4.20 o 
  -1   1   8       32.78       42.44     10.95 o 
   0   1   8       83.62       80.53     13.49 o 
   1   1   8       66.51       50.73     11.91 o 
   2   1   8        3.32        1.56      4.34 o 
  -6   2   8       54.00       48.36      8.76 o 
  -5   2   8        0.00        0.00      5.81 o 
  -4   2   8        1.96        0.00      5.36 o 
  -3   2   8        0.52        5.60      4.61 o 
  -2   2   8        4.74        4.06      6.15 o 
  -1   2   8       15.19       23.42      9.14 o 
   0   2   8        5.57        3.83      4.52 o 
   1   2   8        7.04        6.26      7.28 o 
   2   2   8        0.22        6.09      7.11 o 
  -5   3   8       31.74       29.57     10.72 o 
  -4   3   8       12.78       17.59      7.79 o 
  -3   3   8        0.13        0.00      4.31 o 
  -2   3   8       10.36       22.18      9.31 o 
  -1   3   8        1.11        0.00      6.26 o 
   0   3   8        6.71       14.84      8.52 o 
   1   3   8        9.72        7.85      5.57 o 
   2   3   8       11.88       11.85      7.90 o 
  -5   4   8        7.89        8.26      5.66 o 
  -4   4   8       12.57       19.78      6.74 o 
  -3   4   8       33.86       36.00      7.91 o 
  -2   4   8       16.56       20.78      6.52 o 
  -1   4   8      113.38      118.11     16.87 o 
   0   4   8       19.75       18.11      9.48 o 
   1   4   8       79.55       92.77     15.18 o 
  -4   5   8        0.16        4.13      5.29 o 
  -3   5   8        2.17        1.81      5.11 o 
  -2   5   8       15.62       15.29      6.28 o 
  -1   5   8       24.10       24.07      6.99 o 
   0   5   8       16.56       12.92      9.09 o 
                                                 
